# Supplementary material for: Studies on the Oxidative Damage of the Wobble 5-Methylcarboxymethyl-2-Thiouridine in the tRNA of Eukaryotic Cells with Disturbed Homeostasis of the Antioxidant System
Source: Int J Mol Sci. 2024 Nov 17;25(22):12336. doi: 10.3390/ijms252212336 (PMC11594727; doi:10.3390/ijms252212336)
Supplement: Supplementary file 1 [file ijms-25-12336-s001.zip]

Archive with 1 entries (1 files):
- ijms-3299813-supplementary.pdf
